# Supplementary material for: A New Boron–Rhodamine-Containing Carboxylic Acid as a Sugar Chemosensor
Source: Sensors (Basel). 2023 Jan 30;23(3):1528. doi: 10.3390/s23031528 (PMC9921257; doi:10.3390/s23031528)
Supplement: Supplementary file 1 [file sensors-23-01528-s001.zip]

Archive with 1 entries (1 files):
- sensors-2136730-supplementary.pdf
